# Supplementary material for: Innovative Clinical Trial Approach for Evaluating Digital Medical Devices Under European Fast‐Track Regulatory Frameworks
Source: Stat Med. 2026 May 5;45:e70572. doi: 10.1002/sim.70572 (PMC13143562; doi:10.1002/sim.70572)
Supplement: Supplementary file 1 — Data S1. Supporting Information. [file SIM-45-0-s001.zip]

Archive with 11 entries (10 files):
- Code/
- Code/DMD_main_binary_case.R
- Code/DMD_results_binary_case.R
- Code/DMD_step_1_binary_case.R
- Code/DMD_step_2_binary_case.R
- Code/DMD_step_3_binary_case.R
- Code/DMD_simu_settings_binary_case.R
- Code/DMD_succ_ia.R
- Code/DMD_simu_datasets_trial_binary_case.R
- Code/DMD_simu_datasets_RWD_binary_case.R
- Ursino_2025_supporting_information_review2.pdf
