# Supplementary material for: Innovative Clinical Trial Approach for Evaluating Digital Medical Devices Under European Fast‐Track Regulatory Frameworks
Source: Stat Med. 2026 May 5;45:e70572. doi: 10.1002/sim.70572 (PMC13143562; doi:10.1002/sim.70572)
Supplement: Supplementary file 1 — Data S1. Supporting Information. [file SIM-45-0-s001.zip › Code/DMD_main_binary_case.R]

###########################################################################
### Innovative Clinical Study Design for Evaluation of Digital Medical  ###
### Devices under European Fast-Track Regulatory Frameworks             ###
### ------------------------------------------------------------------- ###
###                   Main code (for binary outcome)                    ###
###########################################################################


### Packages

library(bayesmeta) # to use escalc and bayesmeta function (see step 3)
library(data.table) # to use melt function (see results)
library(LongCART) # to use succ_ia function (see step 1)
library(xtable) # to use xtable function (see results)


### Path

# setwd("") # TO CHANGE


### Functions

is.wholenumber <- 
  function(x, tol = .Machine$double.eps^0.5)  abs(x - round(x)) < tol

source("DMD_succ_ia.R")


### Simulation

## Simulation settings

idea = 1

metric = "CP"

source("DMD_simu_settings_binary_case.R")

sim = 1:5000 # number of replications per scenario

simu_scenarios_trial = 
  unique(simu_scenarios[, c("sc_trial", "pi_I_trial", "pi_C_trial", "Delta_trial",
                            "n", "n_I", "n_C",
                            paste0("t_", 1:length(threshold_vec)),
                            paste0("n_t_", 1:length(threshold_vec)),
                            paste0("n_It_", 1:length(threshold_vec)),
                            paste0("n_Ct_", 1:length(threshold_vec)),
                            paste0("metric_sim_", 1:length(threshold_vec)))])

start_time_trial = Sys.time()    

for(sc_trial in 1:nrow(simu_scenarios_trial)){    
  
  print(sc_trial)
  
  simu_output_trial = # matrix to hold simulation output 
    matrix(NA, nrow = length(sim), ncol = 4 + 4 * length(threshold_vec), 
           dimnames = list(NULL, 
                           c("p_I_trial", "p_C_trial", "d_trial",
                             paste0("p_It_trial_", 1:length(threshold_vec)), 
                             paste0("p_Ct_trial_", 1:length(threshold_vec)),
                             paste0("d_t_trial_", 1:length(threshold_vec)),                             
                             paste0("metric_", 1:length(threshold_vec)),
                             "p_value")))
  simu_output_trial = data.frame(simu_output_trial)
  
  for(i in sim){
    
    
    ## Simulation of datasets for the clinical trial 
    
    source("DMD_simu_datasets_trial_binary_case.R")
    
    
    
    ### Analysis
    
    ## First step: Sequential clinical evaluation with an interim analysis
    
    source("DMD_step_1_binary_case.R")
    
    
    ## Second step: Clinical trial analysis
    
    source("DMD_step_2_binary_case.R")
    
  }
  
  write.csv(simu_output_trial, 
            paste0("simu_output_trial_", idea, "_", metric, "_sc_trial_", sc_trial, "_from_", min(sim), "_to_", max(sim), ".csv"))
  
}  

rm(i, sc_trial, simu_output_trial)

end_time_trial = Sys.time()    
diff_time_trial = difftime(end_time_trial, start_time_trial)    
print(diff_time_trial)    

rm(start_time_trial, end_time_trial)

sc_trial = 0

start_time_RWD = Sys.time()    

for(sc in 1:nrow(simu_scenarios)){    
  
  if(sc_trial != simu_scenarios$sc_trial[sc]){
    sc_trial = simu_scenarios$sc_trial[sc]
    simu_output_trial = 
      read.csv(paste0("simu_output_trial_", idea, "_", metric, "_sc_trial_", simu_scenarios$sc_trial[sc], "_from_", min(sim), "_to_", max(sim), ".csv"))
    simu_output_trial = simu_output_trial[, colnames(simu_output_trial) != "X"]
  }
  
  simu_output = # matrix to hold simulation output
    matrix(NA, nrow = length(sim), ncol = 4 + 10 * length(threshold_vec), 
           dimnames = list(NULL, 
                           c("p_I_trial", "p_C_trial", "d_trial",
                             paste0("p_It_trial_", 1:length(threshold_vec)), 
                             paste0("p_Ct_trial_", 1:length(threshold_vec)),
                             paste0("d_t_trial_", 1:length(threshold_vec)),
                             paste0("p_I_RWD_", 1:length(threshold_vec)), 
                             paste0("p_C_RWD_", 1:length(threshold_vec)),
                             paste0("metric_", 1:length(threshold_vec)),
                             "p_value",
                             paste0("d_RWD_", 1:length(threshold_vec)), 
                             paste0("mean_", 1:length(threshold_vec)), 
                             paste0("sd_", 1:length(threshold_vec)), 
                             paste0("gain_", 1:length(threshold_vec)))))
  simu_output = as.data.frame(simu_output)
  
  simu_output[, c("p_I_trial", "p_C_trial", "d_trial",
                  paste0("p_It_trial_", 1:length(threshold_vec)), 
                  paste0("p_Ct_trial_", 1:length(threshold_vec)),
                  paste0("d_t_trial_", 1:length(threshold_vec)),
                  paste0("metric_", 1:length(threshold_vec)),
                  "p_value")] = 
    simu_output_trial
  
  for(i in sim){  
    
    print(paste(sc, i))
    
    ## Simulation of datasets for RWD 
    
    source("DMD_simu_datasets_RWD_binary_case.R") 
    
    
    ## Third step: Meta-analysis clinical trial and RWD
    
    source("DMD_step_3_binary_case.R")
    
  }
  
  simu_output = data.frame(simu_output)
  
  write.csv(simu_output, 
            paste0("simu_output_", idea, "_", metric, "_sc", sc, "_from_", min(sim), "_to_", max(sim), ".csv"))
  
  rm(simu_output)
}

rm(simu_output_trial)

end_time_RWD = Sys.time()
diff_time_RWD = difftime(end_time_RWD, start_time_RWD)
print(diff_time_RWD)

rm(i, sc, sc_trial)


### Results

source("DMD_results_binary_case.R")
