# Supplementary material for: Innovative Clinical Trial Approach for Evaluating Digital Medical Devices Under European Fast‐Track Regulatory Frameworks
Source: Stat Med. 2026 May 5;45:e70572. doi: 10.1002/sim.70572 (PMC13143562; doi:10.1002/sim.70572)
Supplement: Supplementary file 1 — Data S1. Supporting Information. [file SIM-45-0-s001.zip › Code/DMD_results_binary_case.R]

###########################################################################
### Innovative Clinical Study Design for Evaluation of Digital Medical  ###
### Devices under European Fast-Track Regulatory Frameworks             ###
### ------------------------------------------------------------------- ###
###                     Results (for binary outcome)                    ###
###########################################################################


mean_significant_test = mean_d_trial = mean_bias_d_trial = 
  rep(NA, nrow(simu_scenarios))

mean_metric = sd_metric = 
  prop_metric_more_than_08 = prop_metric_more_than_085 = 
  prop_metric_more_than_09 = 
  mean_significant_test_metric_08 = mean_significant_test_metric_085 = 
  mean_significant_test_metric_09 =
  matrix(NA, nrow = nrow(simu_scenarios), ncol = length(threshold_vec))

mean_theta = mean_bias_theta = mean_gain =
  matrix(NA, nrow = nrow(simu_scenarios), ncol = length(threshold_vec))

for(sc in 1:nrow(simu_scenarios)){
  
  simu_output = 
    read.csv(paste0("simu_output_", idea, "_", metric, "_sc", sc, "_from_", min(sim), "_to_", max(sim), ".csv"))
  
  simu_output = simu_output[, colnames(simu_output) != "X"]
  
  # Second step
  
  mean_significant_test[sc] = mean(simu_output$p_value <= alpha)
  
  # Third step
  
  mean_d_trial[sc] = mean(simu_output$d_trial)
  
  mean_bias_d_trial[sc] = 
    mean(simu_output$d_trial - (simu_scenarios[sc, "pi_I_trial"] - simu_scenarios[sc, "pi_C_trial"]))
  
  for(j in 1:length(threshold_vec)){
    
    # First step
    
    mean_metric[sc, j] = mean(simu_output[, paste0("metric_", j)])
    sd_metric[sc, j] = sd(simu_output[, paste0("metric_", j)])
    prop_metric_more_than_08[sc, j] = 
      mean(simu_output[, paste0("metric_", j)] >= 0.8)
    prop_metric_more_than_085[sc, j] = 
      mean(simu_output[, paste0("metric_", j)] >= 0.85) 
    prop_metric_more_than_09[sc, j] = 
      mean(simu_output[, paste0("metric_", j)] >= 0.9)
    
    # Second step
    
    mean_significant_test_metric_08[sc, j] = 
      mean(simu_output[simu_output[, paste0("metric_", j)] >= 0.8, ]$p_value <= alpha)
    mean_significant_test_metric_085[sc, j] = 
      mean(simu_output[simu_output[, paste0("metric_", j)] >= 0.85, ]$p_value <= alpha)
    mean_significant_test_metric_09[sc, j] = 
      mean(simu_output[simu_output[, paste0("metric_", j)] >= 0.9, ]$p_value <= alpha)
    
    # Third step
    
    mean_theta[sc, j] = 
      mean(simu_output[, paste0("mean", "_", j), ], na.rm = TRUE)
    
    mean_bias_theta[sc, j] = 
      mean(simu_output[, paste0("mean", "_", j), ] - (simu_scenarios[sc, "pi_I_trial"] - simu_scenarios[sc, "pi_C_trial"]), na.rm = TRUE)
    
    mean_gain[sc, j] = 
      mean(simu_output[, paste0("gain", "_", j), ], na.rm = TRUE)
    
  }
}

rm(sc, simu_output)


### First and second steps

simu_first_and_second_steps_res = 
  cbind(simu_scenarios, 
        mean_metric, 
        sd_metric,
        mean_significant_test, 
        prop_metric_more_than_08,
        mean_significant_test_metric_08,
        prop_metric_more_than_085,
        mean_significant_test_metric_085,
        prop_metric_more_than_09, 
        mean_significant_test_metric_09) 
colnames(simu_first_and_second_steps_res) =
  c(colnames(simu_scenarios), paste0("mean_metric_", 1:length(threshold_vec)),
    paste0("sd_metric_", 1:length(threshold_vec)), "mean_significant_test",
    paste0("prop_metric_more_than_08_", 1:length(threshold_vec)),
    paste0("mean_significant_test_metric_08_", 1:length(threshold_vec)),
    paste0("prop_metric_more_than_085_", 1:length(threshold_vec)),
    paste0("mean_significant_test_metric_085_", 1:length(threshold_vec)),
    paste0("prop_metric_more_than_09_", 1:length(threshold_vec)),
    paste0("mean_significant_test_metric_09_", 1:length(threshold_vec)))

simu_first_and_second_steps_res = 
  simu_first_and_second_steps_res[, 
                                  !(colnames(simu_first_and_second_steps_res) %in% 
                                      c("pi_I_RWD", "pi_C_RWD",
                                        paste0("m_", 1:length(threshold_vec)),
                                        paste0("m_I_", 1:length(threshold_vec)),
                                        paste0("m_C_", 1:length(threshold_vec))))]

simu_first_and_second_steps_res = unique(simu_first_and_second_steps_res)

simu_first_and_second_steps_res = as.data.table(simu_first_and_second_steps_res)
simu_first_and_second_steps_res = 
  melt(simu_first_and_second_steps_res , 
       id.vars = c("pi_I_trial", "pi_C_trial", "n", "mean_significant_test"),
       measure.vars = patterns("^t_", "^metric_sim_", 
                               "^mean_metric", "^sd_metric",
                               "^prop_metric_more_than_08_", 
                               "^mean_significant_test_metric_08_",
                               "^prop_metric_more_than_085_",
                               "^mean_significant_test_metric_085_",
                               "^prop_metric_more_than_09_",
                               "^mean_significant_test_metric_09_"),
       value.name = c("t", "metric_sim", 
                      "mean_metric", "sd_metric",
                      "prop_metric_more_than_08", 
                      "mean_significant_test_metric_08",
                      "prop_metric_more_than_085",
                      "mean_significant_test_metric_085",
                      "prop_metric_more_than_09",
                      "mean_significant_test_metric_09"))
simu_first_and_second_steps_res = as.data.frame(simu_first_and_second_steps_res)

simu_first_and_second_steps_res = 
  simu_first_and_second_steps_res[, c("pi_I_trial", "pi_C_trial", "n", "t", 
                                      "metric_sim",
                                      "mean_metric", "sd_metric",
                                      "mean_significant_test",
                                      "prop_metric_more_than_08", 
                                      "mean_significant_test_metric_08",
                                      "prop_metric_more_than_085",
                                      "mean_significant_test_metric_085",
                                      "prop_metric_more_than_09",
                                      "mean_significant_test_metric_09")]
simu_first_and_second_steps_res = 
  simu_first_and_second_steps_res[order(simu_first_and_second_steps_res$pi_I_trial, 
                                        simu_first_and_second_steps_res$pi_C_trial, 
                                        simu_first_and_second_steps_res$t),]

print(xtable(simu_first_and_second_steps_res[, colnames(simu_first_and_second_steps_res) != "metric_sim"],
             digits = c(rep(1, 3), 0, 1, rep(2, 9))),
      include.rownames = FALSE)

# Remark: The values in the "mean_significant_test" column must be close to the 
# power value.


### Third step

simu_third_step_res = 
  cbind(simu_scenarios, mean_d_trial, 
        matrix(unlist(mean_theta), nrow = nrow(simu_scenarios), ncol = length(threshold_vec)),
        mean_bias_d_trial, 
        matrix(unlist(mean_bias_theta), nrow = nrow(simu_scenarios), ncol = length(threshold_vec)),
        matrix(unlist(mean_gain), nrow = nrow(simu_scenarios), ncol = length(threshold_vec)))
colnames(simu_third_step_res) =
  c(colnames(simu_scenarios), "mean_d_trial",
    paste0("mean_theta_", 1:length(threshold_vec)),
    "mean_bias_d_trial",
    paste0("mean_bias_theta_", 1:length(threshold_vec)),
    paste0("mean_gain_", 1:length(threshold_vec)))

simu_third_step_res = as.data.table(simu_third_step_res)
colnames(simu_third_step_res)[colnames(simu_third_step_res) %in% 
                                paste0("m_", 1:length(threshold_vec))] =
  paste0("M_", 1:length(threshold_vec))
simu_third_step_res = 
  melt(simu_third_step_res , 
       id.vars = c("pi_I_trial", "pi_C_trial", "pi_I_RWD", "pi_C_RWD", 
                   "n", "mean_d_trial", "mean_bias_d_trial"),
       measure.vars = patterns("^M_", "^t_", "^metric_sim_", "^mean_theta", 
                               "^mean_bias_theta", "^mean_gain"),
       value.name = c("m", "t", "metric_sim", "mean_theta", 
                      "mean_bias_theta", "mean_gain"))
simu_third_step_res = as.data.frame(simu_third_step_res)
simu_third_step_res = 
  simu_third_step_res[, 
                      colnames(simu_third_step_res) != "variable"]

simu_third_step_res$drift_I = 
  simu_third_step_res$pi_I_trial - simu_third_step_res$pi_I_RWD
simu_third_step_res$drift_C = 
  simu_third_step_res$pi_C_trial - simu_third_step_res$pi_C_RWD
simu_third_step_res = 
  simu_third_step_res[, c("pi_I_trial", "pi_C_trial", "n", "t", 
                          "pi_I_RWD", "pi_C_RWD", "m", 
                          "drift_I", "drift_C",
                          "mean_d_trial", "mean_theta", 
                          "mean_bias_d_trial", "mean_bias_theta",
                          "mean_gain")]

simu_third_step_res = 
  simu_third_step_res[order(simu_third_step_res$pi_I_trial, 
                            simu_third_step_res$pi_C_trial,
                            simu_third_step_res$pi_I_RWD,
                            simu_third_step_res$pi_C_RWD,
                            simu_third_step_res$t),]

simu_third_step_res$mean_gain = 
  simu_third_step_res$mean_gain * 100

simu_third_step_latex = within(simu_third_step_res, {
  pi_trial <- sprintf("(%.1f, %.1f)", pi_I_trial, pi_C_trial)
  pi_RWD   <- sprintf("(%.1f, %.1f)", pi_I_RWD, pi_C_RWD)
  drift    <- sprintf("(%.1f, %.1f)", drift_I, drift_C)
})

simu_third_step_latex = simu_third_step_latex[, c(
  "pi_trial",
  "n",
  "t",
  "pi_RWD",
  "m",
  "drift",
  "mean_d_trial",
  "mean_theta",
  "mean_bias_d_trial",
  "mean_bias_theta",
  "mean_gain"
)]


print(
  xtable(
    simu_third_step_latex,
    digits = c(0, 1, 0, 1, 1, 0, 0, 2, 2, 2, 2, 0)
  ),
  include.rownames = FALSE,
  sanitize.text.function = identity
)
