# Supplementary material for: Innovative Clinical Trial Approach for Evaluating Digital Medical Devices Under European Fast‐Track Regulatory Frameworks
Source: Stat Med. 2026 May 5;45:e70572. doi: 10.1002/sim.70572 (PMC13143562; doi:10.1002/sim.70572)
Supplement: Supplementary file 1 — Data S1. Supporting Information. [file SIM-45-0-s001.zip › Code/DMD_step_1_binary_case.R]

###########################################################################
### Innovative Clinical Study Design for Evaluation of Digital Medical  ###
### Devices under European Fast-Track Regulatory Frameworks             ###
### ------------------------------------------------------------------  ###
### First step: Sequential clinical evaluation with an interim analysis ###
###                       (for binary outcome)                          ###
###########################################################################


# Reference : Madan Gopal Kundu, Sandipan Samanta, Shoubhik Mondal et al. 
#Review of calculation of conditional power, predictive power and probability of 
#success in clinical trials with continuous, binary and time-to-event endpoints, 
#22 January 2023, PREPRINT (Version 2) available at Research Square 
#[https://doi.org/10.21203/rs.3.rs-930504/v2]

#Calculation of conditional power (CP) and predictive power of success (PPoS) 
#with normal approximation

#-- Trial success
simu_output_trial[i, paste0("metric_", 1:length(threshold_vec))] =
  sapply(1:length(threshold_vec), 
         function(j){
           succ_ia_SB(type = "bin", nsamples = 2, 
                      null.value = null.value, alternative = alternative, 
                      N = simu_scenarios_trial$n[sc_trial], 
                      n = as.numeric(simu_scenarios_trial[sc_trial, paste0("n_t_", j)]), 
                      a = a, 
                      propdiff.ia = as.numeric(simu_output_trial[i, paste0("d_t_trial_", j)]), 
                      stderr.ia = 
                        sqrt(as.numeric(simu_output_trial[i, paste0("p_It_trial_", j)]) * 
                                ( 1 - as.numeric(simu_output_trial[i, paste0("p_It_trial_", j)]) ) / 
                               as.numeric(simu_scenarios_trial[sc_trial, paste0("n_It_", j)]) + 
                               as.numeric(simu_output_trial[i, paste0("p_Ct_trial_", j)]) * 
                               ( 1 - as.numeric(simu_output_trial[i, paste0("p_Ct_trial_", j)]) ) / 
                               as.numeric(simu_scenarios_trial[sc_trial, paste0("n_Ct_", j)]) ), 
                      succ.crit = "trial", Z.crit.final = Z.crit.final)[paste0(metric, "_for_interim_trend")]
         }) 
