# Supplementary material for: Innovative Clinical Trial Approach for Evaluating Digital Medical Devices Under European Fast‐Track Regulatory Frameworks
Source: Stat Med. 2026 May 5;45:e70572. doi: 10.1002/sim.70572 (PMC13143562; doi:10.1002/sim.70572)
Supplement: Supplementary file 1 — Data S1. Supporting Information. [file SIM-45-0-s001.zip › Code/DMD_step_2_binary_case.R]

###########################################################################
### Innovative Clinical Study Design for Evaluation of Digital Medical  ###
### Devices under European Fast-Track Regulatory Frameworks             ###
### ------------------------------------------------------------------- ###
###             Second step: Clinical trial analysis                    ###
###                       (for binary outcome)                          ###
###########################################################################


prop_test_res =
  prop.test(x = c(simu_scenarios_trial$n_I[sc_trial] * 
                    simu_output_trial$p_I_trial[i], 
                  simu_scenarios_trial$n_C[sc_trial] * 
                    simu_output_trial$p_C_trial[i]),
            n = c(simu_scenarios_trial$n_I[sc_trial], 
                  simu_scenarios_trial$n_C[sc_trial]),
            alternative = "greater",
            conf.level = 1 - alpha,
            correct = FALSE)

simu_output_trial[i, "p_value"] = prop_test_res$p.value

rm(prop_test_res)
