# Supplementary material for: Innovative Clinical Trial Approach for Evaluating Digital Medical Devices Under European Fast‐Track Regulatory Frameworks
Source: Stat Med. 2026 May 5;45:e70572. doi: 10.1002/sim.70572 (PMC13143562; doi:10.1002/sim.70572)
Supplement: Supplementary file 1 — Data S1. Supporting Information. [file SIM-45-0-s001.zip › Code/DMD_step_3_binary_case.R]

###########################################################################
### Innovative Clinical Study Design for Evaluation of Digital Medical  ###
### Devices under European Fast-Track Regulatory Frameworks             ###
### ------------------------------------------------------------------- ###
###       Third step: Meta-analysis clinical trial and RWD              ###
###                       (for binary outcome)                          ###
###########################################################################


# Reference: Röver C, Friede T. Dynamically borrowing strength from another 
# study through shrinkage estimation. Statistical Methods in Medical Research. 
# 2020;29(1):293-308. doi:10.1177/0962280219833079

escalc_trial = 
  escalc(measure = "RD", 
         ai = simu_scenarios$n_I[sc] * simu_output$p_I_trial[i], 
         bi = simu_scenarios$n_I[sc] * (1 - simu_output$p_I_trial[i]),
         ci = simu_scenarios$n_C[sc] * simu_output$p_C_trial[i], 
         di = simu_scenarios$n_C[sc] * (1 - simu_output$p_C_trial[i]))
sigma_trial = sqrt(escalc_trial$vi[1])
rm(escalc_trial)

escalc_RWD = 
  lapply(1:length(threshold_vec),
         function(j){
           escalc(measure = "RD", 
                  ai = simu_scenarios[sc, paste0("m_I_", j)] * simu_output[i, paste0("p_I_RWD_", j)], 
                  bi = simu_scenarios[sc, paste0("m_I_", j)] * (1 - simu_output[i, paste0("p_I_RWD_", j)]),
                  ci = simu_scenarios[sc, paste0("m_C_", j)] * simu_output[i, paste0("p_C_RWD_", j)], 
                  di = simu_scenarios[sc, paste0("m_C_", j)] * (1 - simu_output[i, paste0("p_C_RWD_", j)]))
         })

d_RWD = sapply(1:length(threshold_vec),
               function(j){
                 escalc_RWD[[j]]$yi[1]
               })


simu_output[i, paste0("d_RWD_",  rep(1:length(threshold_vec)))] = d_RWD

sigma_RWD = sapply(1:length(threshold_vec),
                   function(j){
                     sqrt(escalc_RWD[[j]]$vi[1])
                   })
rm(escalc_RWD)


for(j in 1:length(threshold_vec)){
  
  bayesmeta_res =
    try(bayesmeta(y = c(simu_output[i, "d_trial"], simu_output[i, paste0("d_RWD_", j)]), 
                  sigma = c(sigma_trial, sigma_RWD[j]), 
                  labels = c("clinical trial", "RWD"), 
                  tau.prior = function(t){ dhalfnormal(t, scale = 0.5) }),
        silent = TRUE)
  
  if (class(bayesmeta_res) != "try-error") {
    
    if(sc %in% c(3, 12) & i == 1 & j == 1){ # SB
      fp = forestplot(bayesmeta_res, prediction = FALSE, heterogeneity = FALSE,
                      digits = 1,
                      legend = c("original (quoted) estimate", "shrinkage estimate"),
                      plot = FALSE)
      orig_txt = sprintf(
        "%.2f [%.2f, %.2f]",
        fp$data[, "estimate"],
        fp$data[, "lower"],
        fp$data[, "upper"]
      )
      shr_txt = c(sprintf(
        "%.2f [%.2f, %.2f]",
        fp$shrinkage[, "estimate"],
        fp$shrinkage[, "lower"],
        fp$shrinkage[, "upper"]
      ),
      NA)
      labtext = cbind(
        c("study", rownames(fp$data)),
        c("original estimate [95% CI]", orig_txt),
        c("shrinkage estimate [95% CI]", shr_txt)
      )
      forestplot(
        bayesmeta_res,
        prediction = FALSE,
        heterogeneity = FALSE,
        legend = c("original (quoted) estimate", "shrinkage estimate"),
        labeltext = labtext
      )
    }
    
    simu_output[i, paste0(c("mean", "sd"), "_", j)] =
      bayesmeta_res$theta[c("mean", "sd"), 1] # shrinkage estimates
    
    ci.ratio = # interval length ratio
      ( bayesmeta_res$theta["95% upper", 1] - bayesmeta_res$theta["95% lower", 1] ) / 
      ( 2 * qnorm(1 - 0.975) * sigma_trial ) 
    #For the clinical trial, the updated credible interval is only ci.ratio * 100 % 
    #as wide as the original interval.
    
    simu_output[i, paste0("gain", "_", j)] = # effective sample size gain
      ( 1 / ci.ratio ) ^ 2 - 1 
    # This amount of shrinkage implies a gain in effective sample size of
    # ((1 / ci.ratio) ^ 2 - 1) * 100 %, i.e. this corresponds to go an original 
    # sample size of n patients to an ‘effective number’ of some n * ( 1 + gain) 
    # patients.
    
  }
}

rm(bayesmeta_res, d_RWD, j, sigma_RWD, sigma_trial)
