# Supplementary material for: Innovative Clinical Trial Approach for Evaluating Digital Medical Devices Under European Fast‐Track Regulatory Frameworks
Source: Stat Med. 2026 May 5;45:e70572. doi: 10.1002/sim.70572 (PMC13143562; doi:10.1002/sim.70572)
Supplement: Supplementary file 1 — Data S1. Supporting Information. [file SIM-45-0-s001.zip › Code/DMD_simu_settings_binary_case.R]

###########################################################################
### Innovative Clinical Study Design for Evaluation of Digital Medical  ###
### Devices under European Fast-Track Regulatory Frameworks             ###
### ------------------------------------------------------------------- ###
###               Simulation settings (for binary outcome)              ###
###########################################################################


### Parameters

a = 1 # a:1 treatment allocation ratio
r = sqrt( (a + 1) ^ 2 / a )

null.value = 0
alternative = "greater"

alpha = 0.025
sides = 1
power = 0.9

Z.crit.final = qnorm(1 - alpha)


### Scenarios

threshold_vec = c(0.8, 0.85, 0.9)

# For the clinical trial population
pi_I_trial_vec = c(0.7, 0.8, 0.9) 

# At the interim time t in ]0, 1[
t_vec = seq(0.5, 0.9, 0.1)

if(idea == 2){
  gamma_c = 0.8
}

simu_scenarios = # matrix to hold simulation scenarios
  matrix(NA, nrow = 0, ncol = 9 + 8 * length(threshold_vec),  
         dimnames = 
           list(NULL, c("sc_trial", 
                        "pi_I_trial", "pi_C_trial",
                        "Delta_trial", 
                        "pi_I_RWD", "pi_C_RWD", 
                        "n",
                        "n_I", "n_C", 
                        paste0("t_", 1:length(threshold_vec)), 
                        paste0("n_t_", 1:length(threshold_vec)), 
                        paste0("n_It_", 1:length(threshold_vec)), 
                        paste0("n_Ct_", 1:length(threshold_vec)), 
                        paste0("m_", 1:length(threshold_vec)), 
                        paste0("m_I_", 1:length(threshold_vec)), 
                        paste0("m_C_", 1:length(threshold_vec)), 
                        paste0("metric_sim_", 1:length(threshold_vec)))))

sc_trial = 0 

for(pi_I_trial in pi_I_trial_vec){
  
  for(pi_C_trial in seq(from = max(0, pi_I_trial - 0.3), 
                        to = pi_I_trial - 0.1, 
                        by = 0.1)){
    
    n = 2 * ceiling(power.prop.test(p1 = pi_I_trial, p2 = pi_C_trial, 
                                    sig.level = alpha,
                                    power = power, 
                                    alternative = 
                                      ifelse(alternative %in% 
                                               c("less", "greater"), 
                                             "one.sided", "two.sided"))$n)
    
    if(n >= 60 & n <= 300){
      # /!\ n has to be more than 60 so that there are at least 30 subjects per 
      # arm and we can use the normal distribution as an approximation in the 
      # meta-analysis.
      # /!\ n has to be less than 300.
      
      sc_trial = sc_trial + 1  
      
      theta_A = pi_I_trial - pi_C_trial
      S_n =
        sqrt( a / (a + 1) * 
                ( pi_I_trial * (1 - pi_I_trial) / a + 
                    pi_C_trial * (1 - pi_C_trial)))
      K = r * S_n / sqrt(n)
      
      rm(S_n)
      
      if(idea == 2){
        
        if(metric == "CP"){
          
          gamma_vec =
            sapply(threshold_vec,
                   function(tau_c){
                     sapply(t_vec, function(t){
                       integrate(f = function(x){ 
                         (pnorm((x/sqrt(t) - qnorm(1 - alpha)) / sqrt(1 - t)) >= tau_c) *
                           dnorm(x, sqrt(t) * theta_A / K, 1)},
                         lower = -Inf, upper = Inf)$value
                     })
                   })
          
        }else{
          
          gamma_vec = 
            sapply(threshold_vec,
                   function(tau_c){
                     sapply(t_vec, function(t){
                       integrate(f = function(x){ 
                         (pnorm((sqrt(t) * x - t * qnorm(1 - alpha)) / sqrt( t * (1 - t))) >= tau_c) *
                           dnorm(x, sqrt(t) * theta_A / K, 1)},
                         lower = -Inf, upper = Inf)$value
                     })
                   })
          
        }
        
        rownames(gamma_vec) = paste0("t = ", t_vec)
        colnames(gamma_vec) = paste0("tau_c = ", threshold_vec)
        
        temp = as.numeric(apply(gamma_vec, 2, 
                                function(v){
                                  which.min(abs(v - gamma_c))
                                }))
        rm(gamma_vec)
        t_vec_1 = unique(t_vec[temp])
        rm(temp)
        
      }
      
      if(metric == "CP"){
        
        threshold_vec_1 = # E[CP]
          sapply(t_vec, function(t){
            integrate(f = function(x){ 
              pnorm((x/sqrt(t) - qnorm(1 - alpha)) / sqrt(1 - t)) *
                dnorm(x, sqrt(t) * theta_A / K, 1)},
              lower = -Inf, upper = Inf)$value
          })
        
      }else{
        
        threshold_vec_1 = # E[PP]
          sapply(t_vec, function(t){
            integrate(f = function(x){ 
              pnorm((sqrt(t) * x - t * qnorm(1 - alpha)) / sqrt( t * (1 - t))) *
                dnorm(x, sqrt(t) * theta_A / K, 1)},
              lower = -Inf, upper = Inf)$value
          })
        
      }
      
      names(threshold_vec_1) = paste0("t = ", t_vec)
      
      rm(K, theta_A)
      
      if(idea == 1){
        temp = 
          unique(as.numeric(sapply(threshold_vec, 
                                   function(v){
                                     which.min(abs(threshold_vec_1 - v))
                                   })))
        t_vec_1 = t_vec[temp]
        rm(temp)
      }
      
      threshold_vec_1 = as.numeric(threshold_vec_1[paste0("t = ", t_vec_1)])
      
      if(length(threshold_vec_1) != length(threshold_vec)){
        while(length(threshold_vec_1) != length(threshold_vec)){
          t_vec_1 = c(t_vec_1, NA)
          threshold_vec_1 = c(threshold_vec_1, NA)
        }
      }
      
      for(pi_I_RWD in seq(from = max(0, pi_I_trial - 0.6), 
                          to = pi_I_trial, 
                          by = 0.2)){      
        
        for(pi_C_RWD in seq(from = max(0, pi_C_trial - 0.6), 
                            to = pi_C_trial, 
                            by = 0.2)){     
          
          simu_scenarios = 
            rbind(simu_scenarios, 
                  c(sc_trial = sc_trial,
                    pi_I_trial = pi_I_trial, pi_C_trial = pi_C_trial, 
                    Delta_trial = pi_I_trial - pi_C_trial,
                    pi_I_RWD = pi_I_RWD, pi_C_RWD = round(pi_C_RWD, 1), 
                    n = n, 
                    n_I = n * a / ( a + 1 ),
                    n_C = n * 1 / ( a + 1 ), 
                    t_vec_1,
                    floor((t_vec_1 * n) / 2) * 2, 
                    floor((t_vec_1 * n) / 2),
                    floor((t_vec_1 * n) / 2), 
                    round(n * (1 - t_vec_1)), 
                    # m has to be less than n * (1-t).
                    floor(round(n * (1 - t_vec_1)) * a / ( a + 1 )),
                    floor(round(n * (1 - t_vec_1)) * 1 / ( a + 1 )),
                    threshold_vec_1))
        }
      }
      rm(threshold_vec_1, t_vec_1)
    }
  }
  rm(n)
}
simu_scenarios = data.frame(simu_scenarios)

print(paste("There are ", nrow(simu_scenarios), "scenarios."))

summary(simu_scenarios)

rm(pi_C_RWD, pi_I_RWD, pi_C_trial, pi_I_trial, pi_I_trial_vec, sc_trial, t_vec)
