# Supplementary material for: Innovative Clinical Trial Approach for Evaluating Digital Medical Devices Under European Fast‐Track Regulatory Frameworks
Source: Stat Med. 2026 May 5;45:e70572. doi: 10.1002/sim.70572 (PMC13143562; doi:10.1002/sim.70572)
Supplement: Supplementary file 1 — Data S1. Supporting Information. [file SIM-45-0-s001.zip › Code/DMD_succ_ia.R]

succ_ia_SB <- function (type, nsamples, null.value = NULL, alternative = NULL,
                        N = NULL, n = NULL, D = NULL, d = NULL, a = 1, meandiff.ia = NULL, 
                        mean.ia = NULL, propdiff.ia = NULL, prop.ia = NULL, hr.ia = NULL, 
                        stderr.ia = NULL, sd.ia = NULL, succ.crit = "trial", Z.crit.final = 1.96, 
                        alpha.final = 0.025, clin.succ.threshold = NULL, meandiff.exp = NULL, 
                        mean.exp = NULL, propdiff.exp = NULL, prop.exp = NULL, hr.exp = NULL, 
                        meandiff.prior = NULL, mean.prior = NULL, sd.prior = NULL, 
                        propdiff.prior = NULL, prop.prior = NULL, hr.prior = NULL, 
                        D.prior = NULL){
  par(mar = c(1, 1, 1, 1))
  plot.new()
  dev.off()
  if (nsamples > 2 | nsamples < 1) 
    stop("Number of samples should be either 1 or 2")
  if (succ.crit == "clinical" & is.null(clin.succ.threshold)) 
    stop("For clinical success, clin.succ.threshold must be specified.\n")
  if (succ.crit == "trial" & is.null(Z.crit.final) & is.null(alpha.final)) 
    stop("For trial success, Z.crit.final or alpha.final must be specified.\n")
  if (type != "cont" & type != "bin" & type != "surv") 
    stop("Endpoint type can be either cont (for continuous endpoint) or \n                                                    bin (for binary endpoint) or surv (for survival endpoint)\n")
  if (type == "cont") {
    if (is.null(N) | is.null(n)) 
      stop("For continuous endpoint, both N and n must be specified.\n")
    if (is.null(stderr.ia) & is.null(sd.ia)) 
      stop("For continuous endpoint, either stderr.ia or sd.ia must be specified.\n")
    if (is.null(meandiff.ia) & is.null(mean.ia)) 
      stop("For continuous endpoint, either meandiff.ia or mean.ia must be specified.\n")
    if (nsamples == 1 & is.null(mean.ia)) 
      stop("For one sample continuous case, mean.ia must be specified.\n")
    if (nsamples == 2 & is.null(meandiff.ia)) 
      stop("For two samples continuous case, meandiff.ia must be specified.\n")
  }
  if (type == "bin") {
    if (is.null(N) | is.null(n)) 
      stop("For binary endpoint, both N and n must be specified.\n")
    if (nsamples == 2 & is.null(stderr.ia)) 
      stop("For two sample binary case, stderr.ia must be specified.\n")
    if (is.null(propdiff.ia) & is.null(prop.ia)) 
      stop("For binary endpoint, either propdiff.ia or prop.ia must be specified.\n")
    if (nsamples == 1 & is.null(prop.ia)) 
      stop("For one sample binary case, prop.ia must be specified.\n")
    if (nsamples == 2 & is.null(propdiff.ia)) 
      stop("For two samples binary case, propdiff.ia must be specified.\n")
  }
  if (type == "surv") {
    if (is.null(D) | is.null(d)) 
      stop("For survival endpoint, both D and d must be specified.\n")
    if (is.null(hr.ia)) 
      stop("For survival endpoint, hr.ia must be specified.\n")
    if (nsamples == 1) 
      stop("For survival endpoint, one sample case is not supported.\n")
    if (nsamples == 2 & is.null(hr.ia)) 
      stop("For survival endpoint, hr.ia must be specified.\n")
  }
  if (is.null(alternative)) 
    alternative = ifelse(type == "surv", "less", "greater")
  Z1.crit = ifelse(!is.na(Z.crit.final), Z.crit.final, abs(qnorm(alpha.final)))
  r = ifelse(nsamples == 1, 1, (a + 1)/sqrt(a))
  t = ifelse(type == "surv", d/D, n/N)
  if (type == "cont") 
    stderr.ia = ifelse(!is.null(stderr.ia), stderr.ia, r * 
                         sd.ia/sqrt(n))
  if (type == "bin" & nsamples == 1) 
    stderr.ia = sqrt(prop.ia * (1 - prop.ia)/n)
  if (type == "surv" & nsamples == 2) 
    stderr.ia = r/sqrt(d)
  k.ia = sqrt(t) * stderr.ia
  if (is.null(null.value)) 
    null.value = ifelse(type == "surv", 1, 0)
  if (succ.crit == "clinical") {
    if (type == "surv") {
      theta.min = log(clin.succ.threshold) - log(null.value)
    }
    else theta.min = clin.succ.threshold - null.value
  }
  psi = NULL
  theta.exp <- NULL
  if (type == "cont") {
    if (nsamples == 1) {
      parm.nam = "mean"
      theta.est.raw = mean.ia
      theta.est = mean.ia - null.value
      if (!is.null(mean.exp)) 
        theta.exp = mean.exp - null.value
    }
    else if (nsamples == 2) {
      parm.nam = "mean difference"
      theta.est.raw = meandiff.ia
      theta.est = meandiff.ia - null.value
      if (!is.null(meandiff.exp)) 
        theta.exp = meandiff.exp - null.value
    }
    if (nsamples == 1 & !is.null(mean.prior) & !is.null(sd.prior)) {
      theta.prior.raw = mean.prior
      theta.prior = mean.prior - null.value
      psi = sd.prior^2/(sd.prior^2 + (k.ia^2/t))
    }
    else if (nsamples == 2 & !is.null(meandiff.prior) & !is.null(sd.prior)) {
      theta.prior.raw = meandiff.prior
      theta.prior = meandiff.prior - null.value
      psi = sd.prior^2/(sd.prior^2 + (k.ia^2/t))
    }
  }
  if (type == "bin") {
    if (nsamples == 1) {
      parm.nam = "proportion"
      theta.est.raw = prop.ia
      theta.est = prop.ia - null.value
      if (!is.null(prop.exp)) 
        theta.exp = prop.exp - null.value
    }
    else if (nsamples == 2) {
      parm.nam = "difference between two proportions"
      theta.est.raw = propdiff.ia
      theta.est = propdiff.ia - null.value
      if (!is.null(propdiff.exp)) 
        theta.exp = propdiff.exp - null.value
    }
    if (nsamples == 1 & !is.null(prop.prior) & !is.null(sd.prior)) {
      theta.prior.raw = prop.prior
      theta.prior = prop.prior - null.value
      psi = sd.prior^2/(sd.prior^2 + (k.ia^2/t))
    }
    else if (nsamples == 2 & !is.null(propdiff.prior) & !is.null(sd.prior)) {
      theta.prior.raw = propdiff.prior
      theta.prior = propdiff.prior - null.value
      psi = sd.prior^2/(sd.prior^2 + (k.ia^2/t))
    }
  }
  if (type == "surv") {
    parm.nam = "HR"
    theta.est.raw = log(hr.ia)
    theta.est = log(hr.ia) - log(null.value)
    if (!is.null(hr.exp)) 
      theta.exp = log(hr.exp) - log(null.value)
    if (!is.null(hr.prior) & (!is.null(D.prior) | !is.null(sd.prior))) {
      theta.prior.raw = log(hr.prior)
      theta.prior = log(hr.prior) - log(null.value)
      sd.prior = ifelse(!is.null(sd.prior), sd.prior, 2/sqrt(D.prior))
      psi = sd.prior^2/(sd.prior^2 + (k.ia^2/t))
    }
  }
  if (alternative == "less") {
    theta.est = -theta.est
    if (succ.crit == "clinical") 
      theta.min = -theta.min
    if (!is.null(theta.exp)) 
      theta.exp = -theta.exp
    if (!is.null(psi)) 
      theta.prior = -theta.prior
  }
  alt.sign <- ifelse(alternative == "greater", ">", "<")
  parm <- bquote(mu)
  parm <- ifelse(type == "bin", bquote(pi), parm)
  parm <- ifelse(type == "surv", "HR", parm)
  if (type == "surv" | nsamples == 1) {
    parm.ext <- parm
  }
  else if (nsamples == 2) {
    parm.ext <- bquote(.(parm)[1] ~ "-" ~ .(parm)[2])
  }
  line1 <- bquote("Test of hypothesis." ~ H[0] ~ ":" ~ .(parm.ext) == 
                    .(null.value) ~ "vs." ~ H[1] ~ ":" ~ .(parm.ext) ~ .(alt.sign) ~ 
                    .(null.value))
  plot.title <- bquote("Predictive distribution of " ~ .(parm.ext) ~ 
                         " given the interim results")
  test <- "Approximate Z"
  line1.1 <- paste0("   (Statistical test: ", test, " test)")
  ia.val <- ifelse(type == "surv", hr.ia, theta.est + null.value)
  se.nam <- ifelse(type == "surv", "standard error (log HR)", 
                   "standard error")
  line2 <- bquote("Interim results: Estimated " ~ .(parm.nam) == 
                    .(ia.val) ~ "; " ~ .(se.nam) == .(round(stderr.ia, digits = 4)))
  line2.1 <- paste0("[post-interim trend: similar to interim]")
  if (!is.null(theta.exp)) {
    exp.val <- ifelse(type == "surv", hr.exp, theta.exp + 
                        null.value)
    line2.1 <- bquote("[post-interim trend: expected " ~ 
                        .(parm.nam) == .(exp.val) ~ "]")
  }
  line3 <- bquote("Prior distribution: None" ~ "")
  if (!is.null(psi)) {
    prior.dist.val <- ifelse(type == "surv", paste0("Log-normal (mean=log(", 
                                                    hr.prior, "), sd(log-scale)=", round(sd.prior, digits = 4), 
                                                    ")"), paste0("Normal (mean=", theta.prior + null.value, 
                                                                 ", sd=", round(sd.prior, digits = 4), ")"))
    line3 <- bquote("Prior distribution: " ~ .(parm.ext) %~% 
                      ~.(prior.dist.val) ~ "(" ~ psi == .(round(psi, digits = 4)) ~ 
                      ")")
  }
  succ.nam <- ifelse(succ.crit == "trial", paste0("trial success (i.e., achieving statistical significance at 1-sided ", 
                                                  round(1 - pnorm(Z1.crit), digits = 4), " level)"), paste0("clinical success (i.e., achieving threshold of ", 
                                                                                                            clin.succ.threshold, ")"))
  line4 <- bquote("Evaluating for " ~ .(succ.nam))
  gamma = ifelse(succ.crit == "clinical", theta.min/k.ia, Z1.crit)
  quantile.cp.est = ((theta.est/k.ia) - gamma)/sqrt(1 - t)
  #cat("With the interim trend for post interim data, the condintional power is", 
  #    round(pnorm(quantile.cp.est), digits = 3), "\n")
  CP_for_interim_trend = pnorm(quantile.cp.est)
  if (!is.null(theta.exp)) {
    quantile.cp = ((theta.est * t + (1 - t) * theta.exp)/k.ia - 
                     gamma)/sqrt(1 - t)
    #cat("With the specified trend for post interim data, the condintional power is", 
    #    round(pnorm(quantile.cp), digits = 3), "\n")
    CP_for_specified_trend = pnorm(quantile.cp) 
  }
  #cat("With the interim data, the predictive probability of success is",
  #    round(pnorm(quantile.cp.est * sqrt(t)), digits = 3),
  #    "\n") 
  PP_for_interim_trend = pnorm(quantile.cp.est * sqrt(t))
  mean.pred1 <- theta.est.raw
  sd.pred1 <- k.ia^2 * (1/(1 - t) + 1/t)
  x1 <- seq(mean.pred1 - 4 * sd.pred1, mean.pred1 + 4 * sd.pred1, 
            length = 100)
  hx1 <- dnorm(x1, mean = mean.pred1, sd = sd.pred1)
  if (type == "surv") 
    x1 = exp(x1)
  if (!is.null(psi)) {
    quantile.ppos.prior = sqrt(t/(1 - t)) * (1/sqrt((1 - 
                                                       psi) * t + psi)) * ((theta.est/k.ia) * (t * (1 - 
                                                                                                      psi) + psi) + (1 - t) * (1 - psi) * (theta.prior/k.ia) - 
                                                                             gamma)
    #cat("psi=", psi, "\n") 
    #cat("Incoroprating prior information to the interim data, the predictive probability of success is",
    #    round(pnorm(quantile.ppos.prior), digits = 3), "\n") 
    PP_with_prior = pnorm(quantile.ppos.prior) 
    mean.pred2 <- psi * theta.est.raw + (1 - psi) * theta.prior.raw
    sd.pred2 <- k.ia^2 * (1/(1 - t) + psi/t)
    x2 <- seq(mean.pred2 - 4 * sd.pred2, mean.pred2 + 4 * 
                sd.pred2, length = 100)
    hx2 <- dnorm(x2, mean = mean.pred2, sd = sd.pred2)
    if (type == "surv") 
      x2 = exp(x2)
  }
  par(mar = par()$mar + c(3, 0, 3, 0), xpd = TRUE)
  # if (!is.null(psi)) {
  #   ymax = max(hx1, hx2)
  #   ymin = min(hx1, hx2)
  #   xmax = max(x1, x2)
  #   xmin = min(x1, x2)
  #   plot(x1, hx1, type = "l", lty = 1, col = 1, lwd = 2, 
  #        xlim = range(x1, x2), ylim = range(hx1, hx2), xlab = "value", 
  #        ylab = "Density")
  #   points(x2, hx2, type = "l", lty = 2, col = 2, lwd = 2)
  #   legend(x = "bottom", horiz = TRUE, inset = -0.5, bty = "n", 
  #          cex = 0.9, legend = c("Without prior distribution", 
  #                                "With prior distribution"), lty = 1:2, col = 1:2, 
  #          lwd = 2)
  # }
  # else {
  #   ymax = max(hx1)
  #   ymin = min(hx1)
  #   xmax = max(x1)
  #   xmin = min(x1)
  #   plot(x1, hx1, type = "l", lty = 1, col = 1, lwd = 2, 
  #        xlab = "value", ylab = "Density")
  #   legend(x = "bottom", horiz = TRUE, inset = -0.5, bty = "n", 
  #          cex = 0.9, legend = c("Without prior distribution"), 
  #          lty = 1, col = 1, lwd = 2)
  # }
  # text(xmin, ymax + 0.6 * (ymax - ymin), bquote(.(line1) ~ 
  #                                                 .(line1.1)), cex = 0.8, adj = c(0, 0))
  # text(xmin, ymax + 0.5 * (ymax - ymin), bquote(.(line2) ~ 
  #                                                 .(line2.1)), cex = 0.8, adj = c(0, 0))
  # text(xmin, ymax + 0.4 * (ymax - ymin), line3, cex = 0.8, 
  #      adj = c(0, 0))
  # text(xmin, ymax + 0.3 * (ymax - ymin), line4, cex = 0.8, 
  #      adj = c(0, 0))
  # text(xmin, ymax + 0.1 * (ymax - ymin), plot.title, cex = 0.9, 
  #      adj = c(0, 0))
  res = c("CP_for_interim_trend" = CP_for_interim_trend, 
          "PP_for_interim_trend" = PP_for_interim_trend) 
  # if (!is.null(theta.exp)) { 
  #   res = c(res, "CP_for_specific_trend" = CP_for_specific_trend) 
  # } 
  if (!is.null(psi)) { 
    res = c(res, "PP_with_prior" = PP_with_prior) 
  } 
  return(res) 
}
