# Supplementary material for: Innovative Clinical Trial Approach for Evaluating Digital Medical Devices Under European Fast‐Track Regulatory Frameworks
Source: Stat Med. 2026 May 5;45:e70572. doi: 10.1002/sim.70572 (PMC13143562; doi:10.1002/sim.70572)
Supplement: Supplementary file 1 — Data S1. Supporting Information. [file SIM-45-0-s001.zip › Code/DMD_simu_datasets_trial_binary_case.R]

###########################################################################
### Innovative Clinical Study Design for Evaluation of Digital Medical  ###
### Devices under European Fast-Track Regulatory Frameworks             ###
### ------------------------------------------------------------------- ###
###             Simulation of datasets for clinical trial               ###
###########################################################################


# For the clinical trial population

pi_I_trial = simu_scenarios_trial$pi_I_trial[sc_trial]
pi_C_trial = simu_scenarios_trial$pi_C_trial[sc_trial]

#Delta_trial = pi_I_trial - pi_C_trial 

# At the end of the trial

n_I = simu_scenarios_trial$n_I[sc_trial] # number of individuals in the intervention arm at the end of the trial
n_C = simu_scenarios_trial$n_C[sc_trial] # number of individuals in the control arm at the end of the trial

set.seed(i)

x_I_trial = rbinom(n = n_I, size = 1, prob = pi_I_trial)
x_C_trial = rbinom(n = n_C, size = 1, prob = pi_C_trial)

p_I_trial = sum(x_I_trial) / n_I # response rates in the first arm at the end of the trial
p_C_trial = sum(x_C_trial) / n_C # response rates in the second arm at the end of the trial

d_trial = p_I_trial - p_C_trial # difference in proportion at the end of the trial

# At the interim time t in ]0, 1[

n_It = 
  as.numeric(simu_scenarios_trial[sc_trial, paste0("n_It_", 1:length(threshold_vec))]) # number of individuals in the intervention arm at the interim time
n_Ct = 
  as.numeric(simu_scenarios_trial[sc_trial, paste0("n_Ct_", 1:length(threshold_vec))]) # number of individuals in the control arm at the interim time

x_It_trial = sapply(1:length(threshold_vec), function(j){x_I_trial[1:n_It[j]]})
x_Ct_trial = sapply(1:length(threshold_vec), function(j){x_C_trial[1:n_Ct[j]]})

p_It_trial = sapply(1:length(threshold_vec), 
                    function(j){sum(x_It_trial[[j]]) / n_It[j]}) 
# response rates in the first arm at the interim time
p_Ct_trial = sapply(1:length(threshold_vec), 
                    function(j){sum(x_Ct_trial[[j]]) / n_Ct[j]}) 
# response rates in the second arm at the interim time

p_It_trial * n_It; p_Ct_trial * n_Ct # number of individuals responded in each arm at the interim time
is.wholenumber(p_It_trial * n_It); is.wholenumber(p_Ct_trial * n_Ct) 

d_t_trial = p_It_trial - p_Ct_trial # difference in proportion at interim analysis

simu_output_trial[i, c("p_I_trial", "p_C_trial", "d_trial",
                       paste0("p_It_trial_", 1:length(threshold_vec)), 
                       paste0("p_Ct_trial_", 1:length(threshold_vec)),
                       paste0("d_t_trial_", 1:length(threshold_vec)))] =
  c(p_I_trial, p_C_trial, d_trial, p_It_trial, p_Ct_trial, d_t_trial)

rm(d_trial, d_t_trial, n_C, n_I, n_Ct, n_It, 
   p_C_trial, p_I_trial, p_Ct_trial, p_It_trial,
   pi_C_trial, pi_I_trial, x_C_trial, x_I_trial, x_Ct_trial, x_It_trial)
