# Supplementary material for: Innovative Clinical Trial Approach for Evaluating Digital Medical Devices Under European Fast‐Track Regulatory Frameworks
Source: Stat Med. 2026 May 5;45:e70572. doi: 10.1002/sim.70572 (PMC13143562; doi:10.1002/sim.70572)
Supplement: Supplementary file 1 — Data S1. Supporting Information. [file SIM-45-0-s001.zip › Code/DMD_simu_datasets_RWD_binary_case.R]

###########################################################################
### Innovative Clinical Study Design for Evaluation of Digital Medical  ###
### Devices under European Fast-Track Regulatory Frameworks             ###
### ------------------------------------------------------------------- ###
###                       Simulation of datasets                        ###
###########################################################################


# For the RWD population

pi_I_RWD = simu_scenarios$pi_I_RWD[sc] 
pi_C_RWD = simu_scenarios$pi_C_RWD[sc]

# In the RWD

m = as.numeric(simu_scenarios[sc, paste0("m_", 1:length(threshold_vec))]) 
# total sample size of RWD
m_I = as.numeric(simu_scenarios[sc, paste0("m_I_", 1:length(threshold_vec))]) # number of individuals in the intervention arm in the RWD
m_C = as.numeric(simu_scenarios[sc, paste0("m_C_", 1:length(threshold_vec))]) # number of individuals in the control arm in the RWD

set.seed(max(sim) + i)

x_I_RWD = sapply(1:length(threshold_vec), 
                 function(j){ 
                   rbinom(n = m_I[j], size = 1, prob = pi_I_RWD) 
                 })
x_C_RWD = sapply(1:length(threshold_vec), 
                 function(j){ 
                   rbinom(n = m_C[j], size = 1, prob = pi_C_RWD) 
                 })

p_I_RWD = sapply(1:length(threshold_vec), # response rates in the first arm in the RWD
                 function(j){ 
                   sum(x_I_RWD[[j]]) / m_I[j]
                 })
p_C_RWD = sapply(1:length(threshold_vec), # response rates in the second arm in the RWD
                 function(j){ 
                   sum(x_C_RWD[[j]]) / m_C[j]
                 })

simu_output[i, c(paste0("p_I_RWD_", 1:length(threshold_vec)), 
                 paste0("p_C_RWD_", 1:length(threshold_vec)))] =
  c(p_I_RWD, p_C_RWD)

rm(m, m_I, m_C, pi_C_RWD, pi_I_RWD, p_C_RWD, p_I_RWD, x_I_RWD, x_C_RWD)
